# Supplementary material for: Associations of Medical Visits with Dentist Visits: A Register-Linkage Study of a Working-Age Population in Finland
Source: Int J Environ Res Public Health. 2021 Dec 18;18(24):13337. doi: 10.3390/ijerph182413337 (PMC8703975; doi:10.3390/ijerph182413337)
Supplement: Supplementary file 1 [file ijerph-18-13337-s001.zip]

Archive with 1 entries (1 files):
- ijerph-1478957-supplementary.pdf
